# Supplementary material for: Phytochemical Characterization and Biological Evaluation of Camellia hakodae Ninh Flowers
Source: Molecules. 2026 Mar 26;31(7):1088. doi: 10.3390/molecules31071088 (PMC13074563; doi:10.3390/molecules31071088)
Supplement: Supplementary file 1 [file molecules-31-01088-s001.zip]

Archive with 3 entries (3 files):
- GC-MS data.pdf
- LC-QTOF-MS-MS_negative mode.pdf
- LC-QTOF-MS-MS_positive mode.pdf
